# Supplementary material for: Cellular and Molecular Network Characteristics of TARM1-Related Genes in Mycobacterium tuberculosis Infections
Source: Int J Mol Sci. 2024 Sep 20;25(18):10100. doi: 10.3390/ijms251810100 (PMC11432409; doi:10.3390/ijms251810100)
Supplement: Supplementary file 1 [file ijms-25-10100-s001.zip]

Archive with 7 entries (7 files):
- Figure S1. The expression differences analysis for key genes in the GSE139825 dataset between the infected and uninfected groups. ns denotes pú╛0.05, indicating a lack of statistical significance..tif
- Table S1.TRDEGs.xlsx
- Table S2. Results of GO and KEGG Enrichment Analysis for TRDEGs..pdf
- Table S3. Results of GSEA for Combined Datasets..pdf
- Table S4.mRNA-RBP.xlsx
- Table S5.mRNA-TF.xlsx
- Table S6.TRGs.xlsx
