# Supplementary material for: Cellular and Molecular Network Characteristics of TARM1-Related Genes in Mycobacterium tuberculosis Infections
Source: Int J Mol Sci. 2024 Sep 20;25(18):10100. doi: 10.3390/ijms251810100 (PMC11432409; doi:10.3390/ijms251810100)
Supplement: Supplementary file 1 [file ijms-25-10100-s001.zip › Table S1.TRDEGs.xlsx]

## Sheet: Sheet1
TRDEGs
CCL4
IL2RA
IL10
RNF19B
IL36G
GPR84
CXCL5
CXCL1
GP6
TNIP1
MILR1
PTPRT
CRLF2
LENG9
FCGR3A
GPI
PIK3IP1
