# Supplementary material for: Cellular and Molecular Network Characteristics of TARM1-Related Genes in Mycobacterium tuberculosis Infections
Source: Int J Mol Sci. 2024 Sep 20;25(18):10100. doi: 10.3390/ijms251810100 (PMC11432409; doi:10.3390/ijms251810100)
Supplement: Supplementary file 1 [file ijms-25-10100-s001.zip › Table S4.mRNA-RBP.xlsx]

## Sheet: 3-mRNA-RBP
node1	node2
CRLF2	ELAVL1
CXCL1	HNRNPA2B1
CXCL1	RBM47
CXCL5	DDX6
CXCL5	ELAVL1
CXCL5	MOV10
CXCL5	MTDH
CXCL5	OAS1
CXCL5	PCBP2
CXCL5	RBFOX2
IL2RA	HNRNPL
IL2RA	IGF2BP1
IL2RA	IGF2BP3
TNIP1	ALYREF
TNIP1	AQR
TNIP1	CHTOP
TNIP1	CPSF6
TNIP1	CSTF2T
TNIP1	CTCF
TNIP1	DDX3X
TNIP1	DDX54
TNIP1	ELAVL1
TNIP1	EXOSC10
TNIP1	FAM120A
TNIP1	FIP1L1
TNIP1	G3BP1
TNIP1	GRWD1
TNIP1	HNRNPA2B1
TNIP1	HNRNPC
TNIP1	HNRNPK
TNIP1	HNRNPL
TNIP1	HNRNPM
TNIP1	IGF2BP2
TNIP1	IGF2BP3
TNIP1	LIN28B
TNIP1	PRPF8
TNIP1	PTBP1
TNIP1	RBM10
TNIP1	RBM15
TNIP1	RBM39
TNIP1	RBM4
TNIP1	RBM7
TNIP1	RBMX
TNIP1	RNPS1
TNIP1	SCAF4
TNIP1	SCAF8
TNIP1	SF3B4
TNIP1	SOX2
TNIP1	SRSF1
TNIP1	SRSF2
TNIP1	SRSF3
TNIP1	SRSF7
TNIP1	TARDBP
TNIP1	TRA2A
TNIP1	TRA2B
TNIP1	U2AF1
TNIP1	U2AF2
TNIP1	WDR4
TNIP1	YBX1
TNIP1	YTHDF1
TNIP1	YTHDF2
TNIP1	YTHDF3
