# Supplementary material for: Cellular and Molecular Network Characteristics of TARM1-Related Genes in Mycobacterium tuberculosis Infections
Source: Int J Mol Sci. 2024 Sep 20;25(18):10100. doi: 10.3390/ijms251810100 (PMC11432409; doi:10.3390/ijms251810100)
Supplement: Supplementary file 1 [file ijms-25-10100-s001.zip › Table S5.mRNA-TF.xlsx]

## Sheet: Table S4.mRNA-TF
mRNA	TF
CXCL1	CEBPB
CXCL1	EP300
CXCL1	FOSL2
CXCL1	GATA3
CXCL1	RUNX1
CXCL1	SPI1
CXCL1	CEBPB
CXCL5	CEBPB
CXCL5	FOXA1
CXCL5	NR3C1
CXCL5	REST
CXCL5	SPI1
FCGR3A	CEBPB
FCGR3A	CTCF
FCGR3A	ELF1
FCGR3A	FOXA1
FCGR3A	GABPA
FCGR3A	TBP
FCGR3A	VDR
IL2RA	CTCF
IL2RA	FOXA1
IL2RA	FOXA2
IL2RA	GATA2
IL2RA	NRF1
IL2RA	RAD21
IL2RA	RELA
IL2RA	RUNX1
IL2RA	SMC3
IL2RA	SPI1
IL2RA	STAG1
IL2RA	TEAD4
TNIP1	CTCF
TNIP1	ELF1
TNIP1	EP300
TNIP1	ERG
TNIP1	FOXA1
TNIP1	FOXA2
TNIP1	GATA1
TNIP1	GATA2
TNIP1	HNF4A
TNIP1	JUN
TNIP1	MAX
TNIP1	BCL11A
TNIP1	NR3C1
TNIP1	NRF1
TNIP1	RAD21
TNIP1	RELA
TNIP1	SPI1
TNIP1	STAT3
TNIP1	TAL1
TNIP1	CEBPA
TNIP1	CEBPB
