# Supplementary material for: Cellular and Molecular Network Characteristics of TARM1-Related Genes in Mycobacterium tuberculosis Infections
Source: Int J Mol Sci. 2024 Sep 20;25(18):10100. doi: 10.3390/ijms251810100 (PMC11432409; doi:10.3390/ijms251810100)
Supplement: Supplementary file 1 [file ijms-25-10100-s001.zip › Table S6.TRGs.xlsx]

## Sheet: Sheet1
TRGs
TFPT
LENG9
ACOD1
PITHD1
LENG8
BSPH1
HGFAC
CDC42EP5
ARHGAP40
FNDC10
RABGEF1
CD5
MILR1
NDUFA3
RFPL4A
UNC93A
F12
HABP2
COL28A1
ELN
TMEM119
DHX35
GNGT2
DXO
FCER1G
RNF19B
TTYH1
TLL2
TSPAN13
LAIR1
BANK1
PRPF31
PGLYRP1
TMCC3
CD300E
TINAG
ASTL
ARG2
GIMAP7
CRISP3
SLC5A4
ZNF281
FUNDC2
ELSPBP1
IFNE
ZMAT4
TNIP1
ZNF687
SPRR2F
ADGRE3
NLRP12
MEP1A
MEP1B
ADORA2B
NLRP13
GPR183
CLEC2B
MRE11
GFRA2
IL2RA
CRLF2
UBA52
MEFV
INPP5J
VSTM1
TAS2R10
GRINA
OSCAR
ZSWIM9
DDN
FBXO21
CNOT3
FCGR3B
ALPK1
CD79A
RTKN2
SKAP1
KLRC3-2
KLRC3
SLC9A4
LTF
MMRN1
GIMAP4
PLA2R1
ANXA10
MAPT
MAP4
MAP2
ENDOU
PTK7
GPR84
CLEC12A
TRIM35
ARHGAP18
CD53
TYROBP
TLL1
ZNF331
CRISP1
XCL2
NDUFB1
CXCL5
ARG1
CCL24
FCGR3A
CD101
UQCR10
YTHDF1
YTHDF2
YTHDF3
MMP19
CD79B
AGMAT
CCL4
CRISP2
GP6
ADARB2
IL10
TACC1
LENG1
METTL27
FBLN1
FXYD5
KLRF1
CXCL1
HDC
PTAFR
IL36G
ATP5MC1
PIK3IP1
ADRA2A
SUSD2
FCRL5
IL36A
LYZL1
PTPRT
SVEP1
TREM1
MFAP2
COL22A1
CLEC6A
IGF2
CXCL2
GPI
TPSG1
BCHE
ACHE
FBXW8
MNDA
ERO1A
TARM1
